# Supplementary material for: The Use of CBD and Its Synthetic Analog HU308 in HIV-1-Infected Myeloid Cells
Source: Pharmaceuticals (Basel). 2023 Aug 12;16(8):1147. doi: 10.3390/ph16081147 (PMC10458222; doi:10.3390/ph16081147)
Supplement: Supplementary file 1 [file pharmaceuticals-16-01147-s001.zip]

Archive with 1 entries (1 files):
- Williams et al. 2023 Supplementary Figures.pdf
